# Supplementary material for: Exploring the biosynthetic gene clusters in Brevibacterium: a comparative genomic analysis of diversity and distribution
Source: BMC Genomics. 2023 Oct 19;24:622. doi: 10.1186/s12864-023-09694-7 (PMC10588199; doi:10.1186/s12864-023-09694-7)
Supplement: Supplementary file 6 — Supplementary Material 6 [file 12864_2023_9694_MOESM6_ESM.xlsx]

## Sheet: 20210901_Genomes_v2
Table s1. Strain Information, accession numbers, and quality controls. The table presents the names of each strain utilized in this study, along with their respective accession assembly numbers. Additionally, all quality controls performed are included for comprehensive documentation and analysis.
Strain	NCBI assembly code	# Contigs	Completeness (%)	Contamination
B. album DSM 18261	GCA_000426445.1	16	99.34	0
B. antiquum DSM 21545T	GCA_016107655.1	24	100	0
B. atlanticum WO024T	GCA_011617245.1	1	100	0.66
B. aurantiacum 341_13	GCA_002332445.1	47	100	0
B. aurantiacum 6(3)	GCA_900169315.1	91	100	0
B. aurantiacum 738_8	GCA_002332365.1	56	100	0
B. aurantiacum 8(6)	GCA_900169295.1	97	100	0.66
B. aurantiacum 862_7	GCA_003335435.1	116	100	0
B. aurantiacum 876_7	GCA_003335365.1	55	100	0
B. aurantiacum 900_6	GCA_002332335.1	58	100	0
B. aurantiacum 908_7	GCA_003335395.1	66	100	0
B. aurantiacum 947_7	GCA_002332395.1	58	100	0
B. aurantiacum 962_8	GCA_002332325.1	68	100	0
B. aurantiacum ATCC 9175T	GCA_900169065.1	70	100	0
B. aurantiacum BL2	GCA_000167575.1	79	100	0.75
B. aurantiacum CNRZ 920	GCA_900169095.1	73	100	0
B. aurantiacum FME34	GCA_014897615.1	65	100	0
B. aurantiacum FME43	GCA_014897595.1	85	100	0
B. aurantiacum FME45	GCA_014897575.1	115	100	0
B. aurantiacum FME48	GCA_014897605.1	75	100	0
B. aurantiacum FME49	GCA_014897495.1	92	100	0
B. aurantiacum FME9	GCA_014897505.1	60	100	0
B. aurantiacum JB5	GCA_002332225.1	1	100	0
B. aurantiacum L261	GCA_004745495.1	100	100	0.66
B. aurantiacum SMQ-1417	GCA_003999295.1	1	100	1.32
B. aurantiacum SMQ-1418	GCA_003932935.1	1	100	0
B. aurantiacum SMQ-1419	GCA_003932995.1	1	100	0
B. aurantiacum SMQ-1420	GCA_003999315.1	1	100	0
B. aurantiacum SMQ-1421	GCA_003932965.1	1	100	0
B. casei 3012STDY7078520	GCA_900683415.1	22	99.34	0.66
B. casei DE0115	GCA_007681945.1	79	100	0
B. casei FDAARGOS_1100	GCA_016726245.1	1	99.34	0
B. casei FDAARGOS_902	GCA_016027415.1	1	99.34	0
B. casei FDAARGOS_936	GCA_016026595.1	1	99.34	0
B. casei M40	GCA_001619685.1	88	99.34	0
B. casei NAB46	GCA_014926255.1	80	99.34	0
B. casei S18	GCA_000314575.1	43	99.34	0
B. casei S51	GCA_003574555.1	60	99.34	0
B. epidermidis NBBRC 14811T	GCA_001570805.1	25	100	0
B. ihuae CV3	GCA_900184225.1	3	99.34	0
B. iodinum ATCC 49514T	GCA_900169265.1	65	100	0.66
B. jeotgali DSM 29217T	GCA_007828155.1	2	99.34	0
B. limosum o2T	GCA_011617705.1	1	99.95	0
B. linens ATCC 19391	GCA_003999335.1	2	100	0
B. linens ATCC 9172T	GCA_900169165.1	80	100	0
B. luteolum DSM 15022T	GCA_016907415.1	1	99.34	0
B. luteolum NEB1784	GCA_011462075.1	1	99.34	0
B. luteolum UMB0680	GCA_002871435.1	44	99.34	0
B. marinum DSM 18964T	GCA_011927955.1	1	100	0
B. massilience CCUG 53855T	GCA_001584405.1	22	98.36	0.33
B. massilience CCUG56047	GCA_001584615.1	14	98.36	0
B. massilience NML 140868	GCA_001584355.1	38	98.36	0
B. mcbrellneri ATCC 49030T	GCA_000178455.1	96	99.67	0.66
B. oceani BBH7T	GCA_013623835.1	21	99.34	0.33
B. paucivorans DSM 13657T	GCA_016907735.1	1	99.01	1.32
B. permense VKM Ac-2280T	GCA_013280495.1	40	100	0
B. pigmentatum YB235T	GCA_011617465.1	1	99.34	0
B. rongguiense 5221T	GCA_009857845.1	179	99.01	0
B. sandarakinum DSM 22082T	GCA_900105045.1	1	100	1.64
B. sediminis FXJ8.269T	GCA_013623905.1	43	99.34	0
B. senegalense JC43T	GCA_000285835.2	70	99.34	0
B. yomogidense DSM 24850T	GCA_016107685.1	18	99.67	0
Brevibacterium sp. 239c	GCA_900169365.1	68	100	0
Brevibacterium sp. 2SA	GCA_005502845.1	114	100	0.66
Brevibacterium sp. 3b_TX	GCA_003315415.1	24	99.34	0
Brevibacterium sp. AE038-8	GCA_000807915.1	29	100	0
Brevibacterium sp. B Co 03.10	GCA_900163715.1	24	98.36	0.22
Brevibacterium sp. BS258	GCA_001606005.1	1	100	0
Brevibacterium sp. CFH 10365	GCA_009299785.1	25	100	0
Brevibacterium sp. CNRZ 918	GCA_900169145.1	49	100	0
Brevibacterium sp. CS2	GCA_005280295.1	1	99.34	0.66
Brevibacterium sp. CT2-23B	GCA_013168765.1	13	99.34	0
Brevibacterium sp. FDAARGOS_990	GCA_016127155.1	1	100	0
Brevibacterium sp. FME17	GCA_014897515.1	87	100	0
Brevibacterium sp. FME37	GCA_014897485.1	65	100	0
Brevibacterium sp. H-BE7	GCA_030227105.1	2	100	0
Brevibacterium sp. HMSC063G07	GCA_001810665.1	68	98.36	0
Brevibacterium sp. HMSC07C04	GCA_001815905.1	80	98.36	0
Brevibacterium sp. HMSC22B09	GCA_001806795.1	69	98.36	0
Brevibacterium sp. HMSC24B04	GCA_001806835.1	94	98.36	0
Brevibacterium sp. LS14	GCA_012027885.1	60	99.34	0
Brevibacterium sp. Marine	GCA_012844365.1	1	100	0
Brevibacterium sp. Marseille-P9724	GCA_902500275.1	21	98.36	0
Brevibacterium sp. MG-1	GCA_006335025.1	36	99.34	0
Brevibacterium sp. MOSEL-ME10a	GCA_013359525.1	3	99.67	0.66
Brevibacterium sp. Mu101	GCA_900169185.1	81	100	0
Brevibacterium sp. Mu109	GCA_900169375.1	126	98.68	0.11
Brevibacterium sp. P10	GCA_900169215.1	59	100	0
Brevibacterium sp. Re57	GCA_014836885.1	47	99.67	0
Brevibacterium sp. RIT803	GCA_016892625.1	13	100	0
Brevibacterium sp. RS16	GCA_006385015.1	1	100	0
Brevibacterium sp. S111	GCA_004745075.1	70	100	0
Brevibacterium sp. S22	GCA_004745485.1	72	99.34	0.66
Brevibacterium sp. UBA2624	GCA_002359955.1	71	99.01	3.95
Brevibacterium sp. UBA7493	GCA_002479565.1	36	99.21	0.99
Brevibacterium sp. VCM10	GCA_000583215.1	141	100	0
Brevibacterium sp. XM4083	GCA_006489205.1	13	100	0.22
Brevibacterium sp. XU54	GCA_007558825.1	66	100	0
